# Supplementary material for: Environmental Factors Affecting Feather Taphonomy
Source: Biology (Basel). 2022 May 3;11(5):703. doi: 10.3390/biology11050703 (PMC9138376; doi:10.3390/biology11050703)
Supplement: Supplementary file 1 [file biology-11-00703-s001.zip]

Archive with 1 entries (1 files):
- biology-1636089-supplementary.pdf
